# Supplementary material for: Identification of two potential inhibitors of Sporothrix brasiliensis and Sporothrix schenckii in the Pathogen Box collection
Source: PLoS One. 2020 Oct 14;15(10):e0240658. doi: 10.1371/journal.pone.0240658 (PMC7556523; doi:10.1371/journal.pone.0240658)
Supplement: S1 Table — Inhibition of Sporothrix brasiliensis CBS 133006 and Sporothrix schenckii ATCC 32286 after exposure to 1 μM of the library compounds for 48 hours. (XLSX) [file pone.0240658.s001.xlsx]

## Sheet: S. brasiliensis CBS 133006
Itraconazole	95	99	94	96
MMV020320	0	0	2	4
MMV008439	0	0	5	0
MMV676877	0	0	7	1
MMV393144	7	0	0	3
MMV688768	0	6	8	5
MMV687138	0	7	9	13
MMV393995	0	1	7	11
MMV022478	0	5	27	16
MMV688508	0	16	0	0
MMV676449	5	0	0	0
MMV688345	23	22	32	9
MMV000907	12	0	28	0
MMV688467	7	3	27	0
MMV688776	13	14	24	0
MMV009054	3	4	16	0
MMV676480	0	14	21	0
MMV026313	9	16	12	0
MMV030734	13	3	12	0
MMV676605	0	16	8	0
MMV676477	85	98	97	94
MMV045105	17	0	0	0
MMV688994	23	1	0	0
MMV687762	12	0	0	0
MMV676384	15	0	0	0
MMV688763	24	0	0	0
MMV688766	40	5	0	2
MMV687794	15	3	0	0
MMV675994	26	19	5	4
MMV676395	12	29	31	6
MMV676379	13	16	25	10
MMV676377	6	36	36	0
MMV1028806	5	0	15	18
MMV024829	0	0	8	14
MMV676442	0	0	2	16
MMV024397	0	0	5	21
MMV047015	0	5	1	21
MMV688417	0	29	13	18
MMV676383	0	0	7	16
MMV676444	0	3	19	15
MMV676406	0	8	0	0
MMV019742	0	0	6	0
MMV026020	0	0	17	0
MMV676476	0	15	0	0
MMV020512	0	0	0	0
MMV688756	0	7	15	0
MMV019189	0	20	6	3
MMV676431	0	19	21	0
MMV676571	0	16	9	0
MMV675968	96	94	94	91
MMV084864	0	0	0	0
MMV023953	14	29	16	0
MMV688934	85	91	100	97
MMV676388	24	20	29	3
MMV011903	10	37	22	2
MMV688262	0	12	17	0
MMV495543	0	12	20	0
MMV676603	6	35	19	0
MMV687696	14	21	6	0
MMV011229	10	30	9	0
MMV688941	0	13	4	0
MMV688124	0	7	0	0
MMV019234	0	0	0	0
MMV688854	0	6	1	0
MMV272144	0	0	0	0
MMV676401	0	3	14	0
MMV688939	66	43	29	41
MMV020623	18	0	6	6
MMV012074	14	5	37	0
MMV676588	0	11	16	0
MMV020537	16	2	0	10
MMV676159	20	25	18	0
MMV688313	20	24	24	0
MMV020710	16	22	20	0
MMV688798	3	28	22	0
MMV688771	3	16	23	0
MMV688270	0	18	23	0
MMV676509	3	29	24	2
MMV668727	23	25	25	0
MMV676520	17	24	10	0
MMV676398	0	10	0	0
MMV020670	0	18	26	20
MMV652003	0	9	19	26
MMV688411	0	0	32	21
MMV688942	65	69	71	65
MMV010545	0	35	38	34
MMV689060	0	6	40	29
MMV689758	0	20	45	21
MMV023949	0	40	44	19
MMV688470	0	22	0	0
MMV687765	0	4	7	0
MMV688283	0	34	18	0
MMV676389	6	14	19	0
MMV676358	27	9	12	0
MMV687776	22	21	15	0
MMV688921	9	20	14	0
MMV676050	14	22	9	0
MMV020120	5	24	9	13
MMV001625	22	26	6	0
MMV003270	4	31	8	0
MMV688978	14	41	33	14
MMV687170	0	22	20	21
MMV676470	0	14	14	21
MMV688274	0	0	19	14
MMV019790	0	19	8	0
MMV689437	0	12	30	3
MMV024195	0	8	14	20
MMV687180	16	14	23	9
MMV676445	0	12	23	10
MMV019721	0	0	2	0
MMV023183	7	-2	0	0
MMV688371	23	16	0	0
MMV687699	28	42	3	13
MMV689000	20	45	9	22
MMV010576	0	38	13	20
MMV688352	0	36	14	6
MMV000062	93	97	91	93
MMV637953	31	42	16	23
MMV688761	0	48	35	26
MMV024937	19	37	0	5
MMV663250	0	7	0	5
MMV688350	32	16	0	0
MMV688889	6	10	23	0
MMV020136	0	0	0	0
MMV687775	2	0	0	0
MMV687248	0	0	34	0
MMV675993	19	1	0	4
MMV020152	0	3	2	2
MMV688180	14	10	23	14
MMV637229	26	13	8	0
MMV688773	6	12	22	15
MMV084603	7	34	28	19
MMV688273	8	7	31	5
MMV228911	6	18	21	18
MMV023370	0	24	24	0
MMV688360	0	17	26	16
MMV000016	0	8	14	2
MMV688980	0	19	18	0
MMV001493	0	19	21	3
MMV024035	0	17	18	0
MMV690102	0	11	12	0
MMV069458	0	10	17	10
MMV688991	0	4	9	1
MMV687801	0	12	11	4
MMV688888	0	5	11	12
MMV003152	1	2	7	5
MMV687189	0	0	2	5
MMV000011	0	0	12	7
MMV689480	87	83	98	84
MMV667494	0	0	11	0
MMV000023	0	0	0	4
MMV687700	0	0	21	0
MMV1037162	2	7	0	0
MMV687803	0	2	5	0
MMV688509	0	17	4	0
MMV690027	0	1	9	0
MMV676204	5	26	20	15
MMV687800	4	13	12	0
MMV688938	6	5	4	0
MMV002529	9	0	0	0
MMV675995	0	0	0	0
MMV688775	3	0	9	0
MMV687703	0	0	0	0
MMV687239	0	0	0	0
MMV000858	0	0	0	0
MMV688122	0	0	4	0
MMV019087	0	0	0	1
MMV023227	0	3	2	0
MMV200748	79	52	54	54
MMV676269	1	17	0	8
MMV392832	14	0	0	2
MMV676597	0	39	14	0
MMV010764	6	46	27	0
MMV020520	1	41	17	0
MMV688372	0	28	22	0
MMV202458	0	10	28	4
MMV023233	0	3	18	1
MMV688891	0	18	22	6
MMV676536	9	16	28	18
MMV024311	4	20	30	22
MMV676600	1	42	19	3
MMV676350	5	0	11	0
MMV006372	0	0	8	0
MMV689243	0	0	0	0
MMV026490	0	0	0	0
MMV676599	3	0	41	0
MMV690028	3	0	3	19
MMV688410	6	14	40	31
MMV053220	7	9	34	27
MMV688469	0	0	24	1
MMV689061	11	16	14	0
MMV688943	95	100	98	95
MMV688990	32	35	27	5
MMV063404	29	31	26	0
MMV023969	16	50	15	2
MMV688364	9	52	23	1
MMV687254	14	54	25	1
MMV687243	20	53	21	0
MMV090930	36	63	25	7
MMV028694	29	63	16	5
MMV676191	30	51	2	10
MMV676382	0	9	10	14
MMV019838	0	0	0	10
MMV687807	97	86	87	100
MMV007920	0	4	9	9
MMV054312	0	0	13	3
MMV676186	0	0	13	17
MMV688466	0	4	7	6
MMV006741	0	0	26	6
MMV676162	0	0	4	0
MMV676260	0	0	0	0
MMV1029203	9	20	9	0
MMV688797	16	25	3	0
MMV676411	17	36	19	0
MMV690103	10	30	0	0
MMV688550	3	48	0	12
MMV675996	9	13	1	0
MMV020321	7	28	4	0
MMV676380	6	22	10	0
MMV031011	7	35	1	0
MMV676057	0	25	0	17
MMV676048	0	21	35	16
MMV102872	100	100	100	100
MMV000011	0	15	37	2
MMV026550	0	34	34	3
MMV676539	0	16	40	15
MMV688472	0	29	35	16
MMV553002	0	29	39	19
MMV676554	0	23	31	3
MMV689709	0	0	23	0
MMV006901	0	0	0	0
MMV007471	6	45	8	11
MMV676409	11	69	10	0
MMV006239	3	55	15	2
MMV688955	0	50	19	6
MMV026468	10	58	24	10
MMV689244	23	52	26	0
MMV023985	0	53	23	8
MMV688407	0	50	6	0
MMV688471	0	45	8	8
MMV676524	0	37	0	18
MMV688755	0	8	13	15
MMV688543	0	3	11	11
MMV002817	99	100	100	99
MMV688845	4	0	14	10
MMV659010	6	13	8	13
MMV687172	0	6	4	14
MMV688178	0	1	17	14
MMV1198433	3	0	0	11
MMV032995	0	0	0	0
MMV202553	0	0	0	0
MMV689028	8	0	0	0
MMV676161	8	1	0	0
MMV085499	11	4	0	0
MMV688936	7	17	0	0
MMV676474	7	21	3	0
MMV676501	31	43	24	13
MMV687251	8	24	4	0
MMV688514	0	25	3	0
MMV689029	0	17	0	0
MMV007803	4	21	0	0
MMV676558	6	35	13	15
MMV020081	1	14	1	14
MMV019551	0	21	15	4
MMV687246	0	3	13	1
MMV688554	0	24	18	7
MMV688795	0	13	19	14
MMV676512	0	24	31	15
MMV688553	0	0	17	13
MMV007638	0	0	21	0
MMV676584	3	0	0	0
MMV659004	67	68	64	53
MMV675997	19	19	7	0
MMV021013	24	26	17	0
MMV687747	14	22	4	0
MMV024443	14	19	0	0
MMV688703	15	11	10	0
MMV004168	0	24	0	0
MMV688416	14	11	7	0
MMV020388	22	21	3	0
MMV688796	19	26	0	0
MMV085210	0	7	0	16
MMV001499	0	8	0	16
MMV020591	0	5	0	11
MMV671636	0	0	0	9
MMV689255	0	0	0	20
MMV676468	0	15	1	21
MMV688762	0	0	1	16
MMV676555	0	0	0	12
MMV687273	47	47	40	43
MMV688704	21	17	21	0
MMV676053	11	7	0	0
MMV687145	11	8	0	0
MMV407539	17	11	0	0
MMV020982	17	7	0	0
MMV676386	13	13	4	0
MMV676528	5	12	0	0
MMV099637	19	9	0	0
MMV019807	16	16	0	0
MMV676492	15	12	0	0
MMV461553	13	9	1	32
MMV687146	0	15	0	9
MMV676270	0	0	0	0
MMV687706	0	0	0	0
MMV688774	99	66	61	66
MMV1019989	0	0	0	0
MMV688793	0	0	0	0
MMV688958	0	9	1	7
MMV676063	0	0	0	0
MMV688548	0	0	0	0
MMV688853	0	0	0	0
MMV011765	4	7	3	0
MMV024101	4	18	0	0
MMV009135	3	7	0	0
MMV676881	0	25	18	9
MMV000063	0	16	12	0
MMV016136	0	16	4	0
MMV023388	0	0	0	0
MMV011691	0	0	0	0
MMV688754	94	100	96	97
MMV676182	0	0	0	0
MMV1110498	0	11	13	11
MMV676526	0	0	0	0
MMV687729	0	0	19	8
MMV687798	0	0	0	0
MMV687813	0	0	8	0
MMV676589	0	0	10	0
MMV676478	0	0	16	14
MMV001059	0	0	0	0
MMV024114	0	0	0	0
MMV676439	0	0	0	0
MMV688125	26	33	24	19
MMV1236379	17	28	21	0
MMV1088520	28	33	28	7
MMV006833	0	29	0	3
MMV688327	0	33	21	8
MMV020391	0	31	26	13
MMV687730	15	29	0	0
MMV062221	0	38	17	14
MMV658988	76	85	81	81
MMV687812	0	25	14	11
MMV021375	0	0	10	8
MMV676472	12	0	19	0
MMV1030799	12	0	2	0
MMV688846	0	0	0	0
MMV007625	3	0	19	0
MMV024406	0	0	3	0
MMV688330	0	4	10	0
MMV022236	4	20	41	35
MMV658993	0	27	23	2
MMV611037	0	25	22	17
MMV011511	14	37	35	30
MMV032967	38	42	44	28
MMV676604	36	41	43	28
MMV676602	35	39	45	31
MMV676412	32	52	58	53
MMV188296	27	30	45	27
MMV085071	23	42	44	28
MMV676008	34	44	45	30
MMV688844	30	43	46	37
MMV020291	41	41	42	26
MMV020289	0	0	1	16
MMV688271	0	0	0	7
MMV634140	0	0	0	18
MMV688361	0	0	0	22
MMV595321	0	0	0	5
MMV026356	0	0	0	17
MMV688555	0	0	0	0
MMV407834	20	23	40	28
MMV676064	0	0	24	28
MMV153413	2	22	0	31
MMV023860	20	24	19	5
MMV688552	36	42	25	10
MMV016838	33	36	27	5
MMV021057	95	100	98	89
MMV020517	34	37	33	7
MMV688179	0	40	25	14
MMV688852	4	37	16	0
MMV675998	60	53	52	42
MMV161996	14	18	7	0
MMV688557	22	33	31	11
MMV146306	0	0	8	14
MMV020165	0	19	10	17
MMV675969	0	13	2	14
MMV687796	0	9	16	12
MMV002816	0	9	7	0
MMV001561	0	22	0	9
MMV688547	0	29	0	22
MMV687749	0	24	8	9
MMV085230	0	7	2	0
MMV687188	7	6	1	10
MMV560185	43	38	28	32
MMV019993	23	20	7	14
MMV688474	33	21	10	10
MMV688362	30	23	13	2
MMV688279	14	19	10	6
MMV661713	32	32	13	11
MMV007133	41	14	8	10
MMV688415	37	0	0	2
MMV676461	34	2	0	6
MMV022029	32	0	0	0

## Sheet: S. schenckii ATCC 32286
itraconazole	96	94	98	100
MMV020320	1	26	35	29
MMV008439	6	11	25	22
MMV676877	4	7	12	11
MMV393144	16	18	29	15
MMV688768	11	15	21	14
MMV687138	11	4	19	15
MMV393995	3	6	21	17
MMV022478	7	14	19	18
MMV688508	0	14	24	15
MMV676449	0	5	25	14
MMV688345	7	9	24	4
MMV000907	25	28	17	13
MMV688467	24	27	21	23
MMV688776	17	18	22	6
MMV009054	12	12	18	6
MMV676480	11	14	18	17
MMV026313	9	19	21	8
MMV030734	13	12	39	23
MMV676605	18	20	30	24
MMV676477	70	74	79	84
MMV045105	32	0	0	0
MMV688994	0	0	0	0
MMV687762	11	0	0	0
MMV676384	0	0	0	0
MMV688763	0	0	0	0
MMV688766	5	0	11	8
MMV687794	8	1	9	8
MMV675994	15	10	8	7
MMV676395	14	13	4	14
MMV676379	30	25	15	18
MMV676377	4	16	50	41
MMV1028806	10	18	42	67
MMV024829	0	0	0	36
MMV676442	0	0	2	31
MMV024397	0	0	23	56
MMV047015	0	0	13	45
MMV688417	0	0	18	49
MMV676383	0	0	21	41
MMV676444	0	0	33	36
MMV676406	0	0	15	36
MMV019742	0	0	8	0
MMV026020	0	0	0	0
MMV676476	0	6	0	0
MMV020512	0	0	0	0
MMV688756	0	0	0	0
MMV019189	14	4	0	0
MMV676431	0	0	0	0
MMV676571	9	1	6	0
MMV675968	100	91	72	94
MMV084864	0	0	16	3
MMV023953	0	2	12	10
MMV688934	92	94	100	100
MMV676388	0	0	8	16
MMV011903	0	0	2	3
MMV688262	0	0	9	9
MMV495543	0	0	0	0
MMV676603	0	0	0	6
MMV687696	0	0	3	6
MMV011229	0	0	4	0
MMV688941	0	0	0	13
MMV688124	7	24	29	25
MMV019234	0	22	32	21
MMV688854	0	22	22	19
MMV272144	7	23	34	27
MMV676401	0	15	21	18
MMV688939	30	36	44	36
MMV020623	0	17	21	18
MMV012074	0	21	25	18
MMV676588	2	19	28	19
MMV020537	4	11	21	11
MMV676159	3	1	8	0
MMV688313	18	14	18	17
MMV020710	24	9	15	13
MMV688798	25	24	30	17
MMV688771	17	16	19	12
MMV688270	12	12	18	6
MMV676509	17	12	10	6
MMV668727	15	9	12	8
MMV676520	12	7	6	4
MMV676398	6	1	0	1
MMV020670	0	17	23	26
MMV652003	5	29	24	24
MMV688411	0	21	19	22
MMV688942	63	59	61	64
MMV010545	3	26	25	19
MMV689060	5	20	21	22
MMV689758	5	24	22	20
MMV023949	0	25	18	20
MMV688470	3	17	21	15
MMV687765	0	9	14	3
MMV688283	7	9	12	15
MMV676389	18	22	17	8
MMV676358	20	24	19	14
MMV687776	19	23	21	10
MMV688921	15	24	22	14
MMV676050	25	24	23	16
MMV020120	22	24	21	15
MMV001625	17	22	23	7
MMV003270	10	13	7	4
MMV688978	55	59	54	52
MMV687170	4	20	25	22
MMV676470	0	21	30	21
MMV688274	6	19	16	22
MMV019790	1	17	17	14
MMV689437	7	21	21	17
MMV024195	0	22	18	13
MMV687180	0	19	13	17
MMV676445	0	23	17	13
MMV019721	1	10	24	4
MMV023183	0	0	0	0
MMV688371	7	11	7	3
MMV687699	12	16	10	7
MMV689000	20	20	11	13
MMV010576	24	32	23	0
MMV688352	28	19	13	11
MMV000062	68	75	73	72
MMV637953	22	22	20	12
MMV688761	18	18	23	17
MMV024937	17	13	15	9
MMV663250	12	10	4	2
MMV688350	6	28	22	25
MMV688889	2	26	23	22
MMV020136	3	27	23	20
MMV687775	7	24	21	20
MMV687248	9	24	19	22
MMV675993	0	20	20	17
MMV020152	2	25	23	18
MMV688180	7	24	22	17
MMV637229	6	21	23	9
MMV688773	0	8	6	2
MMV084603	5	6	5	2
MMV688273	10	23	0	0
MMV228911	16	24	15	0
MMV023370	15	16	13	0
MMV688360	13	24	8	0
MMV000016	13	24	19	5
MMV688980	16	21	17	0
MMV001493	13	20	11	0
MMV024035	11	21	12	0
MMV690102	0	17	0	0
MMV069458	0	19	13	24
MMV688991	3	16	17	20
MMV687801	2	18	17	12
MMV688888	1	15	20	13
MMV003152	7	22	19	16
MMV687189	0	20	20	19
MMV000011	0	19	14	21
MMV689480	0	18	20	18
MMV667494	0	15	16	3
MMV000023	4	7	6	0
MMV687700	6	7	13	10
MMV1037162	18	21	17	8
MMV687803	14	21	15	0
MMV688509	15	24	14	0
MMV690027	9	21	8	0
MMV676204	11	17	21	0
MMV687800	10	21	17	1
MMV688938	16	21	21	4
MMV002529	14	13	14	0
MMV675995	2	3	0	0
MMV688775	7	20	10	8
MMV687703	3	18	10	7
MMV687239	6	19	8	11
MMV000858	11	19	13	5
MMV688122	5	18	3	13
MMV019087	7	20	8	15
MMV023227	3	17	8	13
MMV200748	6	18	15	13
MMV676269	3	18	12	7
MMV392832	4	2	1	13
MMV676597	0	0	0	2
MMV010764	15	6	10	4
MMV020520	5	11	22	5
MMV688372	2	12	14	3
MMV202458	9	13	13	10
MMV023233	8	12	25	9
MMV688891	4	7	9	7
MMV676536	12	19	12	14
MMV024311	17	8	6	0
MMV676600	6	0	0	0
MMV676350	0	0	0	0
MMV006372	0	0	0	0
MMV689243	0	0	0	0
MMV026490	0	0	0	0
MMV676599	0	0	0	0
MMV690028	0	0	0	0
MMV688410	0	0	0	0
MMV053220	0	0	0	0
MMV688469	0	0	0	0
MMV689061	0	2	0	0
MMV688943	46	55	84	96
MMV688990	0	0	0	0
MMV063404	0	0	0	12
MMV023969	0	0	0	12
MMV688364	0	0	0	18
MMV687254	0	0	0	4
MMV687243	0	0	0	5
MMV090930	0	0	0	9
MMV028694	0	0	0	10
MMV676191	0	0	0	17
MMV676382	0	0	0	0
MMV019838	0	0	0	0
MMV687807	85	63	58	42
MMV007920	0	0	0	0
MMV054312	0	0	0	0
MMV676186	0	0	0	0
MMV688466	0	0	0	0
MMV006741	0	0	0	0
MMV676162	0	0	0	0
MMV676260	0	0	0	0
MMV1029203	0	0	13	2
MMV688797	0	0	0	0
MMV676411	0	0	0	0
MMV690103	0	0	0	0
MMV688550	0	0	0	0
MMV675996	0	0	0	0
MMV020321	0	0	0	0
MMV676380	0	0	0	0
MMV031011	0	0	0	0
MMV676057	0	0	0	0
MMV676048	0	8	8	6
MMV102872	86	86	86	84
MMV000011	0	13	9	8
MMV026550	0	7	7	3
MMV676539	0	9	8	1
MMV688472	0	12	0	5
MMV553002	6	10	1	2
MMV676554	0	14	6	-3
MMV689709	0	11	7	0
MMV006901	0	3	0	0
MMV007471	0	0	8	0
MMV676409	6	9	12	8
MMV006239	3	8	8	0
MMV688955	0	5	6	0
MMV026468	4	12	8	3
MMV689244	0	8	0	0
MMV023985	0	0	0	0
MMV688407	3	2	0	0
MMV688471	2	0	0	0
MMV676524	0	0	0	0
MMV688755	0	12	10	19
MMV688543	0	5	13	14
MMV002817	93	95	95	95
MMV688845	0	6	8	15
MMV659010	0	8	11	20
MMV687172	0	8	10	23
MMV688178	0	13	9	28
MMV1198433	0	7	9	16
MMV032995	0	1	5	5
MMV202553	0	0	1	5
MMV689028	0	2	0	0
MMV676161	10	8	5	0
MMV085499	9	17	10	0
MMV688936	16	16	9	0
MMV676474	14	13	10	0
MMV676501	45	42	43	38
MMV687251	19	15	19	0
MMV688514	19	13	10	0
MMV689029	16	8	7	0
MMV007803	8	0	0	0
MMV676558	0	15	17	27
MMV020081	0	2	10	13
MMV019551	0	0	9	14
MMV687246	0	3	7	20
MMV688554	0	2	10	18
MMV688795	0	0	9	16
MMV676512	0	16	19	26
MMV688553	0	6	5	14
MMV007638	0	0	2	0
MMV676584	0	0	0	0
MMV659004	7	9	21	15
MMV675997	10	0	0	0
MMV021013	34	37	41	41
MMV687747	6	6	4	0
MMV024443	0	10	3	0
MMV688703	4	15	14	7
MMV004168	16	3	7	0
MMV688416	2	2	0	0
MMV020388	0	2	0	0
MMV688796	0	0	0	0
MMV085210	0	4	7	5
MMV001499	0	5	9	14
MMV020591	0	5	18	14
MMV671636	0	10	16	12
MMV689255	0	5	27	15
MMV676468	0	13	25	18
MMV688762	0	13	19	17
MMV676555	0	13	18	4
MMV687273	9	25	33	22
MMV688704	0	0	10	0
MMV676053	0	0	0	0
MMV687145	7	0	0	0
MMV407539	11	0	0	0
MMV020982	14	2	0	0
MMV676386	17	4	8	0
MMV676528	17	9	7	0
MMV099637	20	6	0	0
MMV019807	13	3	0	0
MMV676492	14	2	0	0
MMV461553	3	0	0	0
MMV687146	0	6	6	13
MMV676270	0	0	5	3
MMV687706	0	0	11	5
MMV688774	88	88	91	87
MMV1019989	0	2	18	15
MMV688793	0	5	17	11
MMV688958	0	7	14	11
MMV676063	0	0	15	2
MMV688548	0	3	22	11
MMV688853	0	0	5	5
MMV011765	0	0	0	0
MMV024101	8	0	0	0
MMV009135	9	3	0	0
MMV676881	11	4	0	0
MMV000063	8	1	0	0
MMV016136	10	8	1	0
MMV023388	6	0	0	0
MMV011691	2	0	0	0
MMV688754	44	40	34	42
MMV676182	0	0	0	0
MMV1110498	4	10	6	0
MMV676526	11	12	4	0
MMV687729	2	0	0	0
MMV687798	0	0	0	0
MMV687813	0	0	0	0
MMV676589	4	0	6	0
MMV676478	2	0	0	0
MMV001059	0	0	0	0
MMV024114	12	9	0	0
MMV676439	4	0	4	1
MMV688125	0	0	4	5
MMV1236379	0	0	0	0
MMV1088520	3	0	1	3
MMV006833	0	0	0	0
MMV688327	0	0	0	0
MMV020391	0	0	0	2
MMV687730	0	0	0	0
MMV062221	0	3	0	1
MMV658988	25	27	31	56
MMV687812	0	0	0	0
MMV021375	0	3	0	0
MMV676472	0	3	0	0
MMV1030799	0	0	0	0
MMV688846	0	0	0	0
MMV007625	5	0	0	0
MMV024406	5	1	0	0
MMV688330	3	0	0	0
MMV022236	0	0	0	0
MMV658993	0	0	0	0
MMV611037	13	0	0	0
MMV011511	0	6	9	24
MMV032967	0	8	8	0
MMV676604	3	0	4	3
MMV676602	0	3	0	2
MMV676412	0	3	9	13
MMV188296	0	0	0	13
MMV085071	0	0	0	0
MMV676008	0	0	5	10
MMV688844	0	0	0	0
MMV020291	0	0	0	28
MMV020289	0	0	0	0
MMV688271	0	0	0	0
MMV634140	0	0	0	0
MMV688361	0	0	0	0
MMV595321	0	0	0	0
MMV026356	0	0	0	0
MMV688555	0	1	0	0
MMV407834	0	0	0	0
MMV676064	0	0	0	0
MMV153413	0	0	0	0
MMV023860	0	0	0	0
MMV688552	8	19	20	14
MMV016838	0	0	0	0
MMV021057	16	19	30	45
MMV020517	0	0	0	0
MMV688179	0	0	0	0
MMV688852	0	0	0	0
MMV675998	0	0	0	0
MMV161996	0	0	0	0
MMV688557	0	0	0	0
MMV146306	0	12	0	5
MMV020165	0	3	0	12
MMV675969	0	2	1	0
MMV687796	0	0	4	0
MMV002816	0	0	4	0
MMV001561	1	5	2	0
MMV688547	0	0	5	7
MMV687749	1	20	11	6
MMV085230	3	4	2	0
MMV687188	2	0	1	0
MMV560185	20	20	19	0
MMV019993	5	13	1	0
MMV688474	6	9	7	0
MMV688362	0	12	5	0
MMV688279	0	0	5	0
MMV661713	0	7	7	0
MMV007133	0	8	3	0
MMV688415	0	14	8	0
MMV676461	0	7	8	0
MMV022029	5	18	19	12
